# Supplementary material for: The CsTIE1–CsAGL16 module regulates lateral branch outgrowth and drought tolerance in cucumber
Source: Hortic Res. 2024 Oct 2;12(1):uhae279. doi: 10.1093/hr/uhae279 (PMC11756290; doi:10.1093/hr/uhae279)
Supplement: Web_Material_uhae279 [file web_material_uhae279.zip]

Archive with 2 entries (2 files):
- Supplemental data.docx
- Supplemental Table S1.xls
