# Supplementary material for: The CsTIE1–CsAGL16 module regulates lateral branch outgrowth and drought tolerance in cucumber
Source: Hortic Res. 2024 Oct 2;12(1):uhae279. doi: 10.1093/hr/uhae279 (PMC11756290; doi:10.1093/hr/uhae279)
Supplement: Web_Material_uhae279 [file web_material_uhae279.zip › Supplemental Table S1.xls]

## Sheet: Sheet1
Gene number
CsaV3_2G002110	SPEAR1
CsaV3_6G033800	MADS-box transcription factor
CsaV3_4G033800
CsaV3_6G013800	Chlorophyll a-b binding protein
CsaV3_1G028050	pyrophosphate-energized vacuolar membrane proton pump
CsaV3_3G006200
CsaV3_1G040980	auxin-binding protein ABP19a-like
CsaV3_5G034360	Ribulose bisphosphate carboxylase small chain
CsaV3_7G023770	50S ribosomal protein L21
CsaV3_1G046600	protein PHLOEM PROTEIN 2-LIKE A9-like
CsaV3_4G024760	Actin depolymerizing factor
CsaV3_6G044130	60S
CsaV3_3G040490
CsaV3_5G002690	Aminopeptidase N
CsaV3_6G030990	Acyl-[acyl-carrier-protein] desaturase
CsaV3_2G001910	Mitochondrial import inner membrane translocase subunit Tim17-like protein
CsaV3_3G012600	Ribosomal S15 protein
CsaV3_5G026390	Actin depolymerizing factor
CsaV3_2G002960	Axial regulator YABBY like
CsaV3_4G029200	nascent polypeptide-associated complex subunit alpha-like protein
CsaV3_3G017240	60S

## Sheet: Sheet2
Gene number	Description
CsaV3_6G008200	MADS-box transcription factor
CsaV3_6G033790	MADS-box transcription factor
CsaV3_1G000140	Electron transporter
CsaV3_1G010500	p55
CsaV3_1G012070	polyphenol oxidase, chloroplastic-like
CsaV3_1G028050	pyrophosphate-energized vacuolar membrane proton pump
CsaV3_1G030940	Transmembrane 19
CsaV3_1G032670	Ribosomal protein
CsaV3_1G040980	auxin-binding protein ABP19a-like
CsaV3_1G041800	protochlorophyllide-dependent translocon component 52, chloroplastic-like
CsaV3_1G046600	protein PHLOEM PROTEIN 2-LIKE A9-like
CsaV3_2G001910	Mitochondrial import inner membrane translocase subunit Tim17-like protein
CsaV3_2G002110	SPEAR1
CsaV3_2G002740	NADH-cytochrome b5 reductase
CsaV3_2G002870	chaperone protein DnaJ-like
CsaV3_2G002960	Axial regulator YABBY like
CsaV3_2G010090	Photosystem I reaction center subunit IV
CsaV3_2G030300	MADS-box protein like
CsaV3_3G006200
CsaV3_3G012600	Ribosomal S15 protein
CsaV3_3G012890	Early light-induced protein
CsaV3_3G017240	60S
CsaV3_3G023750	VHS domain-containing protein At3g16270
CsaV3_3G028850	Vesicle-associated membrane protein
CsaV3_3G032750	lamin-like protein
CsaV3_3G040490
CsaV3_4G003040	nuclear transport factor 2-like
CsaV3_4G004440	60S ribosomal protein L13
CsaV3_4G011790	Ribosomal protein S2
CsaV3_4G024760	Actin depolymerizing factor
CsaV3_4G029200	nascent polypeptide-associated complex subunit alpha-like protein
CsaV3_4G031370	zinc finger protein WIP2
CsaV3_4G033800
CsaV3_4G034750	MYB transcription factor
CsaV3_5G002690	Aminopeptidase N
CsaV3_5G014710	Receptor-like kinase
CsaV3_5G026390	Actin depolymerizing factor
CsaV3_5G028310	HMG-Y-related protein A
CsaV3_5G030120	U5 small nuclear ribonucleoprotein 40 kDa protein
CsaV3_5G034360	Ribulose bisphosphate carboxylase small chain
CsaV3_5G035180	Chaperone protein dnaJ, putative
CsaV3_6G001900	transcription factor bHLH51
CsaV3_6G008950	zyxin isoform X1
CsaV3_6G013800	Chlorophyll a-b binding protein
CsaV3_6G030990	Acyl-[acyl-carrier-protein] desaturase
CsaV3_6G033800	MADS-box transcription factor
CsaV3_6G036180	Mitochondrial outer membrane protein porin
CsaV3_6G044130	60S
CsaV3_7G004220	BEST plant protein match is: (TAIR:plant.1) protein, putative
CsaV3_7G023770	50S ribosomal protein L21
CsaV3_7G029910	DUF4228 domain-containing protein
CsaV3_7G031220	Zinc finger A20 and AN1 domain-containing stress-associated protein
CsaV3_7G033370	Dynein light chain
CsaV3_UNG149160.	AT-rich interactive domain-containing protein 3-like
CsaV3_UNG221510	Histone H3
